# Supplementary material for: The Role of Escherichia coli Autotransporters in Urinary Tract Infections and Urosepsis
Source: Int J Mol Sci. 2025 Oct 7;26(19):9760. doi: 10.3390/ijms26199760 (PMC12525524; doi:10.3390/ijms26199760)
Supplement: Supplementary file 1 [file ijms-26-09760-s001.zip]

Archive with 1 entries (1 files):
- ijms-3873907-supplementary.pdf
